# Supplementary material for: Proteomic Profiling of Extracellular Vesicles in Inflammatory Bowel Diseases
Source: Int J Mol Sci. 2025 Jan 9;26(2):526. doi: 10.3390/ijms26020526 (PMC11765028; doi:10.3390/ijms26020526)
Supplement: Supplementary file 1 [file ijms-26-00526-s001.zip]

Archive with 4 entries (4 files):
- Table S3. Differentially expressed serum EVs proteins between qUC, aCD and HC.xlsx
- Table S4. Differentially expressed serum EVs proteins between qUC vs aUC and qCD and aCD.xlsx
- Table S1. Differentially expressed serum EVs proteins between UC, CD and HC.xlsx
- Table S2. Differentially expressed serum EVs proteins between aUC, aCD and HC.xlsx
