# Supplementary material for: Proteomic Profiling of Extracellular Vesicles in Inflammatory Bowel Diseases
Source: Int J Mol Sci. 2025 Jan 9;26(2):526. doi: 10.3390/ijms26020526 (PMC11765028; doi:10.3390/ijms26020526)
Supplement: Supplementary file 1 [file ijms-26-00526-s001.zip › Table S3. Differentially expressed serum EVs proteins between qUC, aCD and HC.xlsx]

## Sheet: qCD vs HC
Accession	Peptide count	Unique peptides	Confidence score	Anova (p)	Max fold change	Highest mean condition	AV HC	AV qCD	qCD/HC	Description
APOL1_HUMAN	11	11	1071.09	0.0146631	1.51076	qCD	2.52829e+06	3.81964e+06	1.51076	Apolipoprotein L1 OS=Homo sapiens GN=APOL1 PE=1 SV=5
HEMO_HUMAN	11	10	647.13	0.0254813	1.51161	HC	754406	499075	0.661547	Hemopexin OS=Homo sapiens GN=HPX PE=1 SV=2
HV312_HUMAN	2	2	97.37	0.00793572	1.5126	qCD	158439	239654	1.5126	Ig heavy chain V-III region BUR OS=Homo sapiens PE=1 SV=1
APOD_HUMAN	3	3	166.29	0.00576472	1.52508	qCD	1.52318e+06	2.32296e+06	1.52508	Apolipoprotein D OS=Homo sapiens GN=APOD PE=1 SV=1
PROS_HUMAN	23	23	2041.14	0.00147713	1.54472	HC	9.57244e+06	6.19687e+06	0.647366	Vitamin K-dependent protein S OS=Homo sapiens GN=PROS1 PE=1 SV=1
SAA1_HUMAN	3	2	178.71	0.0268776	1.56938	qCD	21604.5	33905.6	1.56938	Serum amyloid A-1 protein OS=Homo sapiens GN=SAA1 PE=1 SV=1
K1C14_HUMAN	21	10	1601.2	0.0168619	1.57416	HC	126595	80420.7	0.635261	Keratin, type I cytoskeletal 14 OS=Homo sapiens GN=KRT14 PE=1 SV=4
FETUA_HUMAN	4	4	209.92	0.00616495	1.60419	qCD	78136.3	125345	1.60419	Alpha-2-HS-glycoprotein OS=Homo sapiens GN=AHSG PE=1 SV=1
C4BPB_HUMAN	12	12	932.54	0.00134067	1.60543	HC	4.40848e+06	2.74598e+06	0.622887	C4b-binding protein beta chain OS=Homo sapiens GN=C4BPB PE=1 SV=1
GELS_HUMAN	9	9	808.42	0.00731537	1.61301	HC	266962	165505	0.619959	Gelsolin OS=Homo sapiens GN=GSN PE=1 SV=1
VINC_HUMAN	2	2	83.66	0.0471752	1.62887	qCD	13679.4	22282	1.62887	Vinculin OS=Homo sapiens GN=VCL PE=1 SV=4
A1AG1_HUMAN	6	4	453.92	0.00267112	1.64708	HC	1.5113e+06	917566	0.607135	Alpha-1-acid glycoprotein 1 OS=Homo sapiens GN=ORM1 PE=1 SV=1
HV206_HUMAN	2	2	114.33	0.00381371	1.65263	qCD	103275	170675	1.65263	Ig heavy chain V-II region WAH OS=Homo sapiens PE=1 SV=1
CFAI_HUMAN	13	13	1112.09	9.90658e-05	1.67168	HC	1.54855e+06	926341	0.5982	Complement factor I OS=Homo sapiens GN=CFI PE=1 SV=2
K22E_HUMAN	18	12	1296.02	0.00231372	1.68649	HC	295682	175324	0.592949	Keratin, type II cytoskeletal 2 epidermal OS=Homo sapiens GN=KRT2 PE=1 SV=2
CO3_HUMAN	103	102	9841.03	0.00189259	1.69438	HC	2.29577e+07	1.35493e+07	0.590187	Complement C3 OS=Homo sapiens GN=C3 PE=1 SV=2
MUC5B_HUMAN	19	19	1136.68	0.0112164	1.69507	HC	73642.5	43445	0.589945	Mucin-5B OS=Homo sapiens GN=MUC5B PE=1 SV=3
APRV1_HUMAN	2	2	176.98	0.0473517	1.70444	qCD	5050.91	8608.98	1.70444	Retroviral-like aspartic protease 1 OS=Homo sapiens GN=ASPRV1 PE=1 SV=1
K1C10_HUMAN	26	22	2840.33	0.00158616	1.71327	HC	1.09717e+06	640399	0.58368	Keratin, type I cytoskeletal 10 OS=Homo sapiens GN=KRT10 PE=1 SV=6
KPYM_HUMAN	5	5	287.07	0.0453599	1.74068	HC	39841.8	22888.6	0.574487	Pyruvate kinase PKM OS=Homo sapiens GN=PKM PE=1 SV=4
K1C15_HUMAN	14	3	914.07	0.00745713	1.75413	qCD	3914.31	6866.19	1.75413	Keratin, type I cytoskeletal 15 OS=Homo sapiens GN=KRT15 PE=1 SV=3
MASP1_HUMAN	17	16	1317.32	0.00156077	1.75594	HC	1.17594e+06	669695	0.569495	Mannan-binding lectin serine protease 1 OS=Homo sapiens GN=MASP1 PE=1 SV=3
ECM1_HUMAN	11	11	577.21	0.000109038	1.80448	HC	546869	303061	0.554175	Extracellular matrix protein 1 OS=Homo sapiens GN=ECM1 PE=1 SV=2
F13A_HUMAN	8	8	483.44	5.98522e-06	1.81179	HC	408971	225728	0.551941	Coagulation factor XIII A chain OS=Homo sapiens GN=F13A1 PE=1 SV=4
NSF_HUMAN	4	4	253.08	0.0210283	1.82546	HC	45329.5	24831.8	0.547806	Vesicle-fusing ATPase OS=Homo sapiens GN=NSF PE=1 SV=3
TCO1_HUMAN	3	3	187.69	0.000272393	1.82841	qCD	75973.4	138910	1.82841	Transcobalamin-1 OS=Homo sapiens GN=TCN1 PE=1 SV=2
FIBA_HUMAN	14	13	860.8	0.00741823	1.86136	HC	406420	218346	0.537242	Fibrinogen alpha chain OS=Homo sapiens GN=FGA PE=1 SV=2
THRB_HUMAN	24	23	2136.69	4.0433e-05	1.86963	HC	1.00411e+07	5.37065e+06	0.534866	Prothrombin OS=Homo sapiens GN=F2 PE=1 SV=2
PROP_HUMAN	5	5	289.36	0.00121897	1.90976	HC	207046	108415	0.523626	Properdin OS=Homo sapiens GN=CFP PE=1 SV=2
FCN2_HUMAN	7	7	768.02	0.00277988	1.90985	HC	4.11781e+06	2.1561e+06	0.523603	Ficolin-2 OS=Homo sapiens GN=FCN2 PE=1 SV=2
H2B1B_HUMAN;H2B1A_HUMAN	2	2	138.49	0.000501536	1.93661	HC	263993	136317	0.516365	Histone H2B type 1-B OS=Homo sapiens GN=HIST1H2BB PE=1 SV=2
PSB1_HUMAN	2	2	159.09	0.0262582	1.95519	HC	87273.8	44637	0.511459	Proteasome subunit beta type-1 OS=Homo sapiens GN=PSMB1 PE=1 SV=2
BPIB2_HUMAN	4	4	226.06	0.0213634	2.03409	qCD	90509.4	184105	2.03409	BPI fold-containing family B member 2 OS=Homo sapiens GN=BPIFB2 PE=1 SV=2
CO7_HUMAN	18	18	1235.2	0.0245747	2.07032	HC	681349	329103	0.483016	Complement component C7 OS=Homo sapiens GN=C7 PE=1 SV=2
APOC3_HUMAN	2	2	163.73	0.00136299	2.08555	qCD	247763	516722	2.08555	Apolipoprotein C-III OS=Homo sapiens GN=APOC3 PE=1 SV=1
THIO_HUMAN	2	2	99.93	0.00292917	2.11988	qCD	18764.7	39778.9	2.11988	Thioredoxin OS=Homo sapiens GN=TXN PE=1 SV=3
TCPG_HUMAN	5	4	344.71	0.031289	2.13805	HC	58905.7	27551.2	0.467717	T-complex protein 1 subunit gamma OS=Homo sapiens GN=CCT3 PE=1 SV=4
ARP3_HUMAN	3	3	120.49	0.00352044	2.15606	qCD	92038.4	198441	2.15606	Actin-related protein 3 OS=Homo sapiens GN=ACTR3 PE=1 SV=3
CO4A_HUMAN	86	3	7771.09	0.000111701	2.18262	HC	2.13573e+07	9.7852e+06	0.458166	Complement C4-A OS=Homo sapiens GN=C4A PE=1 SV=2
URP2_HUMAN	8	8	383.45	0.0275005	2.20389	HC	109611	49735.1	0.453743	Fermitin family homolog 3 OS=Homo sapiens GN=FERMT3 PE=1 SV=1
RAB1A_HUMAN	4	2	218.15	0.0447191	2.22482	HC	60039.1	26986	0.449474	Ras-related protein Rab-1A OS=Homo sapiens GN=RAB1A PE=1 SV=3
ACTB_HUMAN	10	6	918.26	0.0491509	2.29815	HC	922984	401620	0.435133	Actin, cytoplasmic 1 OS=Homo sapiens GN=ACTB PE=1 SV=1
CO4B_HUMAN	86	3	7890.67	5.7601e-05	2.31417	HC	3.64728e+07	1.57606e+07	0.43212	Complement C4-B OS=Homo sapiens GN=C4B PE=1 SV=2
DESP_HUMAN	41	41	2371.28	0.0305393	2.8167	HC	381419	135414	0.355026	Desmoplakin OS=Homo sapiens GN=DSP PE=1 SV=3
LBP_HUMAN	3	3	208.8	0.013924	3.29621	qCD	59700.1	196784	3.29621	Lipopolysaccharide-binding protein OS=Homo sapiens GN=LBP PE=1 SV=3
APOA_HUMAN	15	14	899.64	0.000114734	3.4309	HC	1.23854e+06	360997	0.291469	Apolipoprotein(a) OS=Homo sapiens GN=LPA PE=1 SV=1
SAA2_HUMAN	2	1	148.51	0.000760944	3.44008	qCD	525.153	1806.57	3.44008	Serum amyloid A-2 protein OS=Homo sapiens GN=SAA2 PE=1 SV=1
TPP2_HUMAN	11	11	513.57	0.00074444	3.60385	HC	86285.7	23942.7	0.277481	Tripeptidyl-peptidase 2 OS=Homo sapiens GN=TPP2 PE=1 SV=4
MRCKB_HUMAN	2	2	54.8	0.00069989	4.32276	qCD	1.02158e+06	4.41606e+06	4.32276	Serine/threonine-protein kinase MRCK beta OS=Homo sapiens GN=CDC42BPB PE=1 SV=2
B3AT_HUMAN	4	4	217.29	0.00892376	5.48809	HC	209879	38242.5	0.182213	Band 3 anion transport protein OS=Homo sapiens GN=SLC4A1 PE=1 SV=3

## Sheet: qUC vs HC
Accession	Peptide count	Unique peptides	Confidence score	Anova (p)	Max fold change	Highest mean condition	AV HC	AV qUC	qUC/HC	Description
HV206_HUMAN	2	2	114.33	0.00762461	1.51864	qUC	103275	156837	1.51864	Ig heavy chain V-II region WAH OS=Homo sapiens PE=1 SV=1
F13A_HUMAN	8	8	483.44	0.00247819	1.53583	HC	408971	266287	0.651114	Coagulation factor XIII A chain OS=Homo sapiens GN=F13A1 PE=1 SV=4
HV312_HUMAN	2	2	97.37	0.00338989	1.54429	qUC	158439	244676	1.54429	Ig heavy chain V-III region BUR OS=Homo sapiens PE=1 SV=1
PROS_HUMAN	23	23	2041.14	0.000880313	1.55242	HC	9.57244e+06	6.16615e+06	0.644157	Vitamin K-dependent protein S OS=Homo sapiens GN=PROS1 PE=1 SV=1
LRP1B_HUMAN	2	1	63.9	0.000522425	1.58222	qUC	3773.32	5970.22	1.58222	Low-density lipoprotein receptor-related protein 1B OS=Homo sapiens GN=LRP1B PE=1 SV=2
C4BPA_HUMAN	33	33	3103.31	0.00222543	1.58807	HC	6.08013e+07	3.82864e+07	0.629697	C4b-binding protein alpha chain OS=Homo sapiens GN=C4BPA PE=1 SV=2
A1AG1_HUMAN	6	4	453.92	0.00711792	1.59438	HC	1.5113e+06	947895	0.627203	Alpha-1-acid glycoprotein 1 OS=Homo sapiens GN=ORM1 PE=1 SV=1
FCN1_HUMAN	3	3	188.28	0.0249149	1.60005	qUC	116546	186479	1.60005	Ficolin-1 OS=Homo sapiens GN=FCN1 PE=1 SV=2
ECM1_HUMAN	11	11	577.21	0.00434471	1.66773	HC	546869	327913	0.599619	Extracellular matrix protein 1 OS=Homo sapiens GN=ECM1 PE=1 SV=2
MASP1_HUMAN	17	16	1317.32	0.00338616	1.66816	HC	1.17594e+06	704936	0.599464	Mannan-binding lectin serine protease 1 OS=Homo sapiens GN=MASP1 PE=1 SV=3
C4BPB_HUMAN	12	12	932.54	0.000625088	1.66963	HC	4.40848e+06	2.64039e+06	0.598935	C4b-binding protein beta chain OS=Homo sapiens GN=C4BPB PE=1 SV=1
THRB_HUMAN	24	23	2136.69	0.000750471	1.67425	HC	1.00411e+07	5.99738e+06	0.597283	Prothrombin OS=Homo sapiens GN=F2 PE=1 SV=2
CD9_HUMAN	4	4	285.17	0.0413943	1.73094	qUC	217340	376203	1.73094	CD9 antigen OS=Homo sapiens GN=CD9 PE=1 SV=4
APOL1_HUMAN	11	11	1071.09	0.0173581	1.73144	qUC	2.52829e+06	4.37758e+06	1.73144	Apolipoprotein L1 OS=Homo sapiens GN=APOL1 PE=1 SV=5
K1C9_HUMAN	21	20	1540.73	0.0200187	1.74812	HC	824538	471672	0.572044	Keratin, type I cytoskeletal 9 OS=Homo sapiens GN=KRT9 PE=1 SV=3
FCN2_HUMAN	7	7	768.02	0.008014	1.80215	HC	4.11781e+06	2.28494e+06	0.554893	Ficolin-2 OS=Homo sapiens GN=FCN2 PE=1 SV=2
LV302_HUMAN	2	2	83.03	0.00125478	1.80983	qUC	633222	1.14603e+06	1.80983	Ig lambda chain V-III region LOI OS=Homo sapiens PE=1 SV=1
FHR1_HUMAN	7	4	430.69	0.00540324	1.8343	qUC	61781	113325	1.8343	Complement factor H-related protein 1 OS=Homo sapiens GN=CFHR1 PE=1 SV=2
FSTL1_HUMAN	3	3	134.18	0.0018932	1.87086	HC	20915	11179.4	0.534514	Follistatin-related protein 1 OS=Homo sapiens GN=FSTL1 PE=1 SV=1
CO4B_HUMAN	86	3	7890.67	0.00131037	1.8781	HC	3.64728e+07	1.94201e+07	0.532454	Complement C4-B OS=Homo sapiens GN=C4B PE=1 SV=2
FHR5_HUMAN	4	3	230.65	0.00506459	1.90048	qUC	60062.6	114148	1.90048	Complement factor H-related protein 5 OS=Homo sapiens GN=CFHR5 PE=1 SV=1
K1C10_HUMAN	26	22	2840.33	0.000251421	1.92815	HC	1.09717e+06	569030	0.518632	Keratin, type I cytoskeletal 10 OS=Homo sapiens GN=KRT10 PE=1 SV=6
K22E_HUMAN	18	12	1296.02	0.000390127	1.99243	HC	295682	148403	0.5019	Keratin, type II cytoskeletal 2 epidermal OS=Homo sapiens GN=KRT2 PE=1 SV=2
CO4A_HUMAN	86	3	7771.09	0.000475291	2.03605	HC	2.13573e+07	1.04896e+07	0.491146	Complement C4-A OS=Homo sapiens GN=C4A PE=1 SV=2
VINC_HUMAN	2	2	83.66	0.000991835	2.05335	qUC	13679.4	28088.6	2.05335	Vinculin OS=Homo sapiens GN=VCL PE=1 SV=4
APOA4_HUMAN	16	15	904.13	0.0179185	2.15078	qUC	125980	270956	2.15078	Apolipoprotein A-IV OS=Homo sapiens GN=APOA4 PE=1 SV=3
MRCKB_HUMAN	2	2	54.8	0.0218513	2.19923	qUC	1.02158e+06	2.2467e+06	2.19923	Serine/threonine-protein kinase MRCK beta OS=Homo sapiens GN=CDC42BPB PE=1 SV=2
CO9_HUMAN	17	17	1365.65	0.0101042	2.44378	qUC	821860	2.00844e+06	2.44378	Complement component C9 OS=Homo sapiens GN=C9 PE=1 SV=2
AMPN_HUMAN	17	15	968.88	0.0264861	2.5533	HC	411076	160998	0.391649	Aminopeptidase N OS=Homo sapiens GN=ANPEP PE=1 SV=4
CO6_HUMAN	17	17	1098.55	0.000405679	2.56688	qUC	162690	417605	2.56688	Complement component C6 OS=Homo sapiens GN=C6 PE=1 SV=3
TPP2_HUMAN	11	11	513.57	0.00918472	2.62806	HC	86285.7	32832.4	0.380508	Tripeptidyl-peptidase 2 OS=Homo sapiens GN=TPP2 PE=1 SV=4
TKT_HUMAN	2	2	132.58	0.0358457	2.76404	qUC	805.139	2225.43	2.76404	Transketolase OS=Homo sapiens GN=TKT PE=1 SV=3
SAA2_HUMAN	2	1	148.51	0.000115402	2.90857	qUC	525.153	1527.45	2.90857	Serum amyloid A-2 protein OS=Homo sapiens GN=SAA2 PE=1 SV=1
NUCB2_HUMAN	2	1	100.73	0.0126197	33.5401	HC	168.468	5.02289	0.029815	Nucleobindin-2 OS=Homo sapiens GN=NUCB2 PE=1 SV=2
