# Supplementary material for: Proteomic Profiling of Extracellular Vesicles in Inflammatory Bowel Diseases
Source: Int J Mol Sci. 2025 Jan 9;26(2):526. doi: 10.3390/ijms26020526 (PMC11765028; doi:10.3390/ijms26020526)
Supplement: Supplementary file 1 [file ijms-26-00526-s001.zip › Table S4. Differentially expressed serum EVs proteins between qUC vs aUC and qCD and aCD.xlsx]

## Sheet: aCD vs qCD
Accession	Peptide count	Unique peptides	Confidence score	Anova (p)	Max fold change	Highest mean condition	AV qCD	AV aCD	aCD/qCD	Description
APOA_HUMAN	15	14	899.64	0.0449523	1.62892	aCD	360997	588035	1.62892	Apolipoprotein(a) OS=Homo sapiens GN=LPA PE=1 SV=1
DESP_HUMAN	41	41	2371.28	0.0103278	1.89095	aCD	135414	256061	1.89095	Desmoplakin OS=Homo sapiens GN=DSP PE=1 SV=3
PLSL_HUMAN	4	4	177.54	0.0153682	2.43551	qCD	7869.62	3231.2	0.410592	Plastin-2 OS=Homo sapiens GN=LCP1 PE=1 SV=6
CRP_HUMAN	2	2	154.94	0.037177	2.70957	aCD	27263.1	73871.3	2.70957	C-reactive protein OS=Homo sapiens GN=CRP PE=1 SV=1

## Sheet: aUC vs qUC
Accession	Peptide count	Unique peptides	Confidence score	Anova (p)	Max fold change	Highest mean condition	AV qUC	AV aUC	UCA/qUC	Description
IGJ_HUMAN	8	8	650.42	0.0114639	1.50185	qUC	1.9068e+07	1.26964e+07	0.665846	Immunoglobulin J chain OS=Homo sapiens GN=JCHAIN PE=1 SV=4
VWF_HUMAN	50	49	3891	0.0400455	1.50261	aUC	1.0727e+06	1.61185e+06	1.50261	von Willebrand factor OS=Homo sapiens GN=VWF PE=1 SV=4
CFAI_HUMAN	13	13	1112.09	0.00230875	1.52814	aUC	1.12509e+06	1.71929e+06	1.52814	Complement factor I OS=Homo sapiens GN=CFI PE=1 SV=2
PROS_HUMAN	23	23	2041.14	7.88025e-05	1.54083	aUC	6.16615e+06	9.501e+06	1.54083	Vitamin K-dependent protein S OS=Homo sapiens GN=PROS1 PE=1 SV=1
AACT_HUMAN	4	4	272.64	0.00600843	1.56331	aUC	177858	278047	1.56331	Alpha-1-antichymotrypsin OS=Homo sapiens GN=SERPINA3 PE=1 SV=2
ECM1_HUMAN	11	11	577.21	0.0136609	1.58635	qUC	327913	206709	0.630379	Extracellular matrix protein 1 OS=Homo sapiens GN=ECM1 PE=1 SV=2
FCN2_HUMAN	7	7	768.02	0.0395045	1.61222	aUC	2.28494e+06	3.68382e+06	1.61222	Ficolin-2 OS=Homo sapiens GN=FCN2 PE=1 SV=2
LV302_HUMAN	2	2	83.03	0.00497792	1.65226	qUC	1.14603e+06	693611	0.605231	Ig lambda chain V-III region LOI OS=Homo sapiens PE=1 SV=1
F13A_HUMAN	8	8	483.44	0.0112606	1.66174	qUC	266287	160246	0.601779	Coagulation factor XIII A chain OS=Homo sapiens GN=F13A1 PE=1 SV=4
CO4A_HUMAN	86	3	7771.09	0.00176908	1.66386	aUC	1.04896e+07	1.74531e+07	1.66386	Complement C4-A OS=Homo sapiens GN=C4A PE=1 SV=2
HPT_HUMAN	22	10	2017.94	0.0137946	1.74613	aUC	1.04197e+07	1.81942e+07	1.74613	Haptoglobin OS=Homo sapiens GN=HP PE=1 SV=1
SPB13_HUMAN	4	4	170.68	0.0212531	1.79652	qUC	10101.3	5622.68	0.556632	Serpin B13 OS=Homo sapiens GN=SERPINB13 PE=1 SV=2
PERM_HUMAN	9	9	609.92	0.0395887	1.96674	aUC	122894	241700	1.96674	Myeloperoxidase OS=Homo sapiens GN=MPO PE=1 SV=1
CLIC1_HUMAN	2	1	90.36	0.02736	2.21208	qUC	104392	47191.8	0.452063	Chloride intracellular channel protein 1 OS=Homo sapiens GN=CLIC1 PE=1 SV=4
SPB5_HUMAN	2	2	110.26	0.00339536	2.38522	qUC	13874.5	5816.87	0.419249	Serpin B5 OS=Homo sapiens GN=SERPINB5 PE=1 SV=2
CRP_HUMAN	2	2	154.94	0.000263426	4.5797	aUC	25594	117213	4.5797	C-reactive protein OS=Homo sapiens GN=CRP PE=1 SV=1
SAA2_HUMAN	2	1	148.51	0.0301971	4.65471	aUC	1527.45	7109.82	4.65471	Serum amyloid A-2 protein OS=Homo sapiens GN=SAA2 PE=1 SV=1
SAA1_HUMAN	3	2	178.71	0.00107214	5.06456	aUC	27108.5	137293	5.06456	Serum amyloid A-1 protein OS=Homo sapiens GN=SAA1 PE=1 SV=1
PSA1_HUMAN	2	2	64.55	0.0276944	6.42472	aUC	2612.12	16782.1	6.42472	Proteasome subunit alpha type-1 OS=Homo sapiens GN=PSMA1 PE=1 SV=1
