# Supplementary material for: Proteomic Profiling of Extracellular Vesicles in Inflammatory Bowel Diseases
Source: Int J Mol Sci. 2025 Jan 9;26(2):526. doi: 10.3390/ijms26020526 (PMC11765028; doi:10.3390/ijms26020526)
Supplement: Supplementary file 1 [file ijms-26-00526-s001.zip › Table S1. Differentially expressed serum EVs proteins between UC, CD and HC.xlsx]

## Sheet: CD vs HC
Accession	Peptide count	Unique peptides	Confidence score	Anova (p)	Max fold change	Highest mean condition	AV HC	AV CD	CD/HC	Description
K1C14_HUMAN	21	10	1601.2	0.00866197	1.5103	HC	126595	83820.7	0.662118	Keratin, type I cytoskeletal 14 OS=Homo sapiens GN=KRT14 PE=1 SV=4
K1C9_HUMAN	21	20	1540.73	0.0270581	1.51999	HC	824538	542463	0.657899	Keratin, type I cytoskeletal 9 OS=Homo sapiens GN=KRT9 PE=1 SV=3
SAA1_HUMAN	3	2	178.71	0.00541497	1.52983	CD	21604.5	33051.2	1.52983	Serum amyloid A-1 protein OS=Homo sapiens GN=SAA1 PE=1 SV=1
BPIA1_HUMAN	6	6	443.18	0.0349355	1.53051	HC	55735.5	36416.3	0.653377	BPI fold-containing family A member 1 OS=Homo sapiens GN=BPIFA1 PE=1 SV=1
APOL1_HUMAN	11	11	1071.09	0.0012834	1.55028	CD	2.52829e+06	3.91956e+06	1.55028	Apolipoprotein L1 OS=Homo sapiens GN=APOL1 PE=1 SV=5
OLFM4_HUMAN	4	4	318.45	0.0172801	1.55913	CD	38129.7	59448.9	1.55913	Olfactomedin-4 OS=Homo sapiens GN=OLFM4 PE=1 SV=1
HEMO_HUMAN	11	10	647.13	0.0015748	1.56837	HC	754406	481014	0.637606	Hemopexin OS=Homo sapiens GN=HPX PE=1 SV=2
APOD_HUMAN	3	3	166.29	4.93527e-05	1.59334	CD	1.52318e+06	2.42694e+06	1.59334	Apolipoprotein D OS=Homo sapiens GN=APOD PE=1 SV=1
CO3_HUMAN	103	102	9841.03	0.000353082	1.6266	HC	2.29577e+07	1.41139e+07	0.61478	Complement C3 OS=Homo sapiens GN=C3 PE=1 SV=2
GELS_HUMAN	9	9	808.42	0.000633542	1.64072	HC	266962	162710	0.60949	Gelsolin OS=Homo sapiens GN=GSN PE=1 SV=1
KV117_HUMAN	3	2	356.05	0.000643428	1.65319	CD	25043.3	41401.4	1.65319	Ig kappa chain V-I region Scw OS=Homo sapiens PE=1 SV=1
EF2_HUMAN	5	5	277.94	0.0228498	1.65335	HC	207021	125213	0.604833	Elongation factor 2 OS=Homo sapiens GN=EEF2 PE=1 SV=4
K1C15_HUMAN	14	3	914.07	0.00802656	1.67441	CD	3914.31	6554.17	1.67441	Keratin, type I cytoskeletal 15 OS=Homo sapiens GN=KRT15 PE=1 SV=3
H4_HUMAN	4	4	246.33	0.00319029	1.69372	HC	333788	197074	0.590415	Histone H4 OS=Homo sapiens GN=HIST1H4A PE=1 SV=2
PSB1_HUMAN	2	2	159.09	0.00707422	1.71132	HC	87273.8	50997.9	0.584343	Proteasome subunit beta type-1 OS=Homo sapiens GN=PSMB1 PE=1 SV=2
TCO1_HUMAN	3	3	187.69	0.000583148	1.72524	CD	75973.4	131073	1.72524	Transcobalamin-1 OS=Homo sapiens GN=TCN1 PE=1 SV=2
BPIB1_HUMAN	13	13	795.27	0.00216124	1.72754	HC	40682	23549.1	0.578859	BPI fold-containing family B member 1 OS=Homo sapiens GN=BPIFB1 PE=1 SV=1
K1C10_HUMAN	26	22	2840.33	0.00010657	1.72917	HC	1.09717e+06	634510	0.578313	Keratin, type I cytoskeletal 10 OS=Homo sapiens GN=KRT10 PE=1 SV=6
CO6_HUMAN	17	17	1098.55	0.0140262	1.73824	CD	162690	282793	1.73824	Complement component C6 OS=Homo sapiens GN=C6 PE=1 SV=3
K22E_HUMAN	18	12	1296.02	0.000175508	1.74043	HC	295682	169890	0.574571	Keratin, type II cytoskeletal 2 epidermal OS=Homo sapiens GN=KRT2 PE=1 SV=2
A1AG1_HUMAN	6	4	453.92	2.50007e-05	1.77474	HC	1.5113e+06	851562	0.563462	Alpha-1-acid glycoprotein 1 OS=Homo sapiens GN=ORM1 PE=1 SV=1
MUC5B_HUMAN	19	19	1136.68	0.000483942	1.78917	HC	73642.5	41160.1	0.558919	Mucin-5B OS=Homo sapiens GN=MUC5B PE=1 SV=3
FCN2_HUMAN	7	7	768.02	0.000746196	1.81747	HC	4.11781e+06	2.26568e+06	0.550215	Ficolin-2 OS=Homo sapiens GN=FCN2 PE=1 SV=2
APOH_HUMAN	3	3	93.79	0.0439747	1.85663	HC	85063.8	45816.3	0.538611	Beta-2-glycoprotein 1 OS=Homo sapiens GN=APOH PE=1 SV=3
H2A1B_HUMAN;H2A1A_HUMAN	3	3	178.14	0.000836224	1.88458	HC	68713.6	36461	0.530623	Histone H2A type 1-B/E OS=Homo sapiens GN=HIST1H2AB PE=1 SV=2
TCPG_HUMAN	5	4	344.71	0.0185913	1.88555	HC	58905.7	31240.5	0.530348	T-complex protein 1 subunit gamma OS=Homo sapiens GN=CCT3 PE=1 SV=4
KPYM_HUMAN	5	5	287.07	0.0065865	1.89334	HC	39841.8	21043.2	0.528168	Pyruvate kinase PKM OS=Homo sapiens GN=PKM PE=1 SV=4
TBA1B_HUMAN	3	3	242.04	0.0211149	1.90802	HC	46485.3	24363.1	0.524104	Tubulin alpha-1B chain OS=Homo sapiens GN=TUBA1B PE=1 SV=1
HV206_HUMAN	2	2	114.33	0.000232753	1.91901	CD	103275	198186	1.91901	Ig heavy chain V-II region WAH OS=Homo sapiens PE=1 SV=1
PROP_HUMAN	5	5	289.36	0.000111018	1.9239	HC	207046	107618	0.519776	Properdin OS=Homo sapiens GN=CFP PE=1 SV=2
ARP3_HUMAN	3	3	120.49	0.00033149	1.93563	CD	92038.4	178152	1.93563	Actin-related protein 3 OS=Homo sapiens GN=ACTR3 PE=1 SV=3
APOC3_HUMAN	2	2	163.73	0.000179326	1.93705	CD	247763	479930	1.93705	Apolipoprotein C-III OS=Homo sapiens GN=APOC3 PE=1 SV=1
S10A9_HUMAN	3	3	225.71	0.00388314	1.94253	HC	21230.2	10929.2	0.514794	Protein S100-A9 OS=Homo sapiens GN=S100A9 PE=1 SV=1
MASP1_HUMAN	17	16	1317.32	4.66676e-06	1.95448	HC	1.17594e+06	601665	0.511644	Mannan-binding lectin serine protease 1 OS=Homo sapiens GN=MASP1 PE=1 SV=3
CO4A_HUMAN	86	3	7771.09	9.57132e-05	1.9657	HC	2.13573e+07	1.0865e+07	0.508724	Complement C4-A OS=Homo sapiens GN=C4A PE=1 SV=2
THRB_HUMAN	24	23	2136.69	1.48114e-06	1.98085	HC	1.00411e+07	5.0691e+06	0.504834	Prothrombin OS=Homo sapiens GN=F2 PE=1 SV=2
CO4B_HUMAN	86	3	7890.67	4.29208e-05	2.0518	HC	3.64728e+07	1.7776e+07	0.487378	Complement C4-B OS=Homo sapiens GN=C4B PE=1 SV=2
ECM1_HUMAN	11	11	577.21	6.44166e-07	2.06372	HC	546869	264992	0.484562	Extracellular matrix protein 1 OS=Homo sapiens GN=ECM1 PE=1 SV=2
URP2_HUMAN	8	8	383.45	0.00663679	2.10496	HC	109611	52072.6	0.475069	Fermitin family homolog 3 OS=Homo sapiens GN=FERMT3 PE=1 SV=1
THIO_HUMAN	2	2	99.93	0.00446834	2.1171	CD	18764.7	39726.7	2.1171	Thioredoxin OS=Homo sapiens GN=TXN PE=1 SV=3
BPIB2_HUMAN	4	4	226.06	0.0272257	2.18228	CD	90509.4	197517	2.18228	BPI fold-containing family B member 2 OS=Homo sapiens GN=BPIFB2 PE=1 SV=2
F13A_HUMAN	8	8	483.44	5.71198e-10	2.20663	HC	408971	185337	0.453179	Coagulation factor XIII A chain OS=Homo sapiens GN=F13A1 PE=1 SV=4
RAB1A_HUMAN	4	2	218.15	0.0058988	2.26615	HC	60039.1	26493.9	0.441277	Ras-related protein Rab-1A OS=Homo sapiens GN=RAB1A PE=1 SV=3
ACTB_HUMAN	10	6	918.26	0.0112956	2.28346	HC	922984	404203	0.437931	Actin, cytoplasmic 1 OS=Homo sapiens GN=ACTB PE=1 SV=1
COF1_HUMAN	3	3	185.46	0.0198602	2.34927	HC	29853.3	12707.5	0.425664	Cofilin-1 OS=Homo sapiens GN=CFL1 PE=1 SV=3
ACTC_HUMAN	5	1	417.99	0.0352741	2.37754	HC	827064	347866	0.420604	Actin, alpha cardiac muscle 1 OS=Homo sapiens GN=ACTC1 PE=1 SV=1
FSTL1_HUMAN	3	3	134.18	0.0334325	2.41539	CD	20915	50517.8	2.41539	Follistatin-related protein 1 OS=Homo sapiens GN=FSTL1 PE=1 SV=1
AMPN_HUMAN	17	15	968.88	0.00983618	2.49002	HC	411076	165090	0.401604	Aminopeptidase N OS=Homo sapiens GN=ANPEP PE=1 SV=4
HBB_HUMAN	10	5	1068.71	0.0237041	2.55201	HC	7.17456e+06	2.81134e+06	0.391848	Hemoglobin subunit beta OS=Homo sapiens GN=HBB PE=1 SV=2
H2B1B_HUMAN;H2B1A_HUMAN	2	2	138.49	1.91105e-06	2.59727	HC	263993	101642	0.385019	Histone H2B type 1-B OS=Homo sapiens GN=HIST1H2BB PE=1 SV=2
APOA_HUMAN	15	14	899.64	0.000368385	2.59958	HC	1.23854e+06	476440	0.384678	Apolipoprotein(a) OS=Homo sapiens GN=LPA PE=1 SV=1
LBP_HUMAN	3	3	208.8	0.000529501	2.77948	CD	59700.1	165935	2.77948	Lipopolysaccharide-binding protein OS=Homo sapiens GN=LBP PE=1 SV=3
SAA2_HUMAN	2	1	148.51	5.6307e-06	3.23041	CD	525.153	1696.46	3.23041	Serum amyloid A-2 protein OS=Homo sapiens GN=SAA2 PE=1 SV=1
TPP2_HUMAN	11	11	513.57	0.000105399	3.263	HC	86285.7	26443.7	0.306467	Tripeptidyl-peptidase 2 OS=Homo sapiens GN=TPP2 PE=1 SV=4
A16A1_HUMAN	3	3	196.71	0.0318291	3.53411	HC	31126.4	8807.41	0.282957	Aldehyde dehydrogenase family 16 member A1 OS=Homo sapiens GN=ALDH16A1 PE=1 SV=2
MRCKB_HUMAN	2	2	54.8	1.61326e-05	3.83043	CD	1.02158e+06	3.91311e+06	3.83043	Serine/threonine-protein kinase MRCK beta OS=Homo sapiens GN=CDC42BPB PE=1 SV=2
PLSL_HUMAN	4	4	177.54	0.00286377	4.19421	HC	23114.7	5511.1	0.238424	Plastin-2 OS=Homo sapiens GN=LCP1 PE=1 SV=6
B3AT_HUMAN	4	4	217.29	0.000267909	5.30926	HC	209879	39530.7	0.18835	Band 3 anion transport protein OS=Homo sapiens GN=SLC4A1 PE=1 SV=3
ACLY_HUMAN	10	9	553.7	0.0322379	5.45974	HC	78864.8	14444.8	0.183159	ATP-citrate synthase OS=Homo sapiens GN=ACLY PE=1 SV=3
SORCN_HUMAN	5	4	257.27	0.0257135	16.4628	HC	311068	18895.2	0.0607429	Sorcin OS=Homo sapiens GN=SRI PE=1 SV=1

## Sheet: UC vs HC
Accession	Peptide count	Unique peptides	Confidence score	Anova (p)	Max fold change	Highest mean condition	AV HC	AV UC	UC/HC	Description
ADA10_HUMAN	4	4	185.45	0.034108	1.51374	UC	34181.4	51741.9	1.51374	Disintegrin and metalloproteinase domain-containing protein 10 OS=Homo sapiens GN=ADAM10 PE=1 SV=1
CO4A_HUMAN	86	3	7771.09	0.00827756	1.5599	HC	2.13573e+07	1.36915e+07	0.641067	Complement C4-A OS=Homo sapiens GN=C4A PE=1 SV=2
MYH9_HUMAN	3	3	172.61	0.04313	1.56166	UC	9556.3	14923.7	1.56166	Myosin-9 OS=Homo sapiens GN=MYH9 PE=1 SV=4
TPIS_HUMAN	4	4	242.19	0.0408316	1.56193	HC	46673	29881.7	0.640235	Triosephosphate isomerase OS=Homo sapiens GN=TPI1 PE=1 SV=3
CO4B_HUMAN	86	3	7890.67	0.00979496	1.56867	HC	3.64728e+07	2.32508e+07	0.637483	Complement C4-B OS=Homo sapiens GN=C4B PE=1 SV=2
FHR1_HUMAN	7	4	430.69	0.00641358	1.56959	UC	61781	96970.5	1.56959	Complement factor H-related protein 1 OS=Homo sapiens GN=CFHR1 PE=1 SV=2
FCN1_HUMAN	3	3	188.28	0.00320581	1.58902	UC	116546	185194	1.58902	Ficolin-1 OS=Homo sapiens GN=FCN1 PE=1 SV=2
THRB_HUMAN	24	23	2136.69	0.000289421	1.59309	HC	1.00411e+07	6.30293e+06	0.627712	Prothrombin OS=Homo sapiens GN=F2 PE=1 SV=2
PROP_HUMAN	5	5	289.36	0.00181037	1.60192	HC	207046	129249	0.624251	Properdin OS=Homo sapiens GN=CFP PE=1 SV=2
HV206_HUMAN	2	2	114.33	0.00231835	1.66433	UC	103275	171884	1.66433	Ig heavy chain V-II region WAH OS=Homo sapiens PE=1 SV=1
FHR5_HUMAN	4	3	230.65	0.00169215	1.67899	UC	60062.6	100844	1.67899	Complement factor H-related protein 5 OS=Homo sapiens GN=CFHR5 PE=1 SV=1
LRP1B_HUMAN	2	1	63.9	5.27994e-05	1.68304	UC	3773.32	6350.65	1.68304	Low-density lipoprotein receptor-related protein 1B OS=Homo sapiens GN=LRP1B PE=1 SV=2
FSTL1_HUMAN	3	3	134.18	0.00250937	1.68733	HC	20915	12395.3	0.592651	Follistatin-related protein 1 OS=Homo sapiens GN=FSTL1 PE=1 SV=1
APOA_HUMAN	15	14	899.64	0.0366426	1.69082	HC	1.23854e+06	732510	0.591429	Apolipoprotein(a) OS=Homo sapiens GN=LPA PE=1 SV=1
K1C9_HUMAN	21	20	1540.73	0.00746846	1.71127	HC	824538	481827	0.58436	Keratin, type I cytoskeletal 9 OS=Homo sapiens GN=KRT9 PE=1 SV=3
MASP1_HUMAN	17	16	1317.32	9.2291e-05	1.79006	HC	1.17594e+06	656931	0.558642	Mannan-binding lectin serine protease 1 OS=Homo sapiens GN=MASP1 PE=1 SV=3
CALL3_HUMAN	3	3	204.73	0.0478238	1.79175	HC	13340.8	7445.68	0.558113	Calmodulin-like protein 3 OS=Homo sapiens GN=CALML3 PE=1 SV=2
K1C10_HUMAN	26	22	2840.33	2.21517e-05	1.84557	HC	1.09717e+06	594491	0.541838	Keratin, type I cytoskeletal 10 OS=Homo sapiens GN=KRT10 PE=1 SV=6
VINC_HUMAN	2	2	83.66	0.00094738	1.91076	UC	13679.4	26138.1	1.91076	Vinculin OS=Homo sapiens GN=VCL PE=1 SV=4
F13A_HUMAN	8	8	483.44	4.82686e-06	1.92073	HC	408971	212925	0.520636	Coagulation factor XIII A chain OS=Homo sapiens GN=F13A1 PE=1 SV=4
K22E_HUMAN	18	12	1296.02	2.32318e-05	1.99058	HC	295682	148540	0.502365	Keratin, type II cytoskeletal 2 epidermal OS=Homo sapiens GN=KRT2 PE=1 SV=2
OLFM4_HUMAN	4	4	318.45	0.0104628	2.06344	UC	38129.7	78678.2	2.06344	Olfactomedin-4 OS=Homo sapiens GN=OLFM4 PE=1 SV=1
ECM1_HUMAN	11	11	577.21	3.5883e-06	2.0651	HC	546869	264815	0.484239	Extracellular matrix protein 1 OS=Homo sapiens GN=ECM1 PE=1 SV=2
MRCKB_HUMAN	2	2	54.8	0.0122028	2.15544	UC	1.02158e+06	2.20197e+06	2.15544	Serine/threonine-protein kinase MRCK beta OS=Homo sapiens GN=CDC42BPB PE=1 SV=2
IGHD_HUMAN	2	2	137.55	0.0489609	2.30452	UC	40472.5	93269.6	2.30452	Ig delta chain C region OS=Homo sapiens GN=IGHD PE=1 SV=2
CO6_HUMAN	17	17	1098.55	0.000122731	2.41903	UC	162690	393551	2.41903	Complement component C6 OS=Homo sapiens GN=C6 PE=1 SV=3
TKT_HUMAN	2	2	132.58	0.0491785	2.48739	UC	805.139	2002.7	2.48739	Transketolase OS=Homo sapiens GN=TKT PE=1 SV=3
CO9_HUMAN	17	17	1365.65	0.000622299	2.49586	UC	821860	2.05125e+06	2.49586	Complement component C9 OS=Homo sapiens GN=C9 PE=1 SV=2
CRP_HUMAN	2	2	154.94	0.031826	2.55812	UC	26960.6	68968.6	2.55812	C-reactive protein OS=Homo sapiens GN=CRP PE=1 SV=1
B3AT_HUMAN	4	4	217.29	0.045233	2.70257	HC	209879	77659	0.370019	Band 3 anion transport protein OS=Homo sapiens GN=SLC4A1 PE=1 SV=3
TPP2_HUMAN	11	11	513.57	0.000448577	2.93804	HC	86285.7	29368.5	0.340363	Tripeptidyl-peptidase 2 OS=Homo sapiens GN=TPP2 PE=1 SV=4
LBP_HUMAN	3	3	208.8	0.00410427	3.25697	UC	59700.1	194441	3.25697	Lipopolysaccharide-binding protein OS=Homo sapiens GN=LBP PE=1 SV=3
SAA1_HUMAN	3	2	178.71	0.00199743	3.70941	UC	21604.5	80139.9	3.70941	Serum amyloid A-1 protein OS=Homo sapiens GN=SAA1 PE=1 SV=1
SAA2_HUMAN	2	1	148.51	4.92937e-07	7.98961	UC	525.153	4195.77	7.98961	Serum amyloid A-2 protein OS=Homo sapiens GN=SAA2 PE=1 SV=1

## Sheet: CD vs UC
Accession	Peptide count	Unique peptides	Confidence score	Anova (p)	Max fold change	Highest mean condition	AV UC	AV CD	CD/UC	Description
URP2_HUMAN	8	8	383.45	0.0315362	1.51483	UC	78881.3	52072.6	0.660139	Fermitin family homolog 3 OS=Homo sapiens GN=FERMT3 PE=1 SV=1
IGHG4_HUMAN	10	5	697.86	0.0452263	1.51487	UC	1.84838e+06	1.22015e+06	0.660121	Ig gamma-4 chain C region OS=Homo sapiens GN=IGHG4 PE=1 SV=1
AACT_HUMAN	4	4	272.64	0.000109842	1.5286	UC	224881	147116	0.654193	Alpha-1-antichymotrypsin OS=Homo sapiens GN=SERPINA3 PE=1 SV=2
KPYM_HUMAN	5	5	287.07	0.0462121	1.57987	UC	33245.6	21043.2	0.632962	Pyruvate kinase PKM OS=Homo sapiens GN=PKM PE=1 SV=4
S10A9_HUMAN	3	3	225.71	0.00386851	1.59216	UC	17401	10929.2	0.628077	Protein S100-A9 OS=Homo sapiens GN=S100A9 PE=1 SV=1
LDHB_HUMAN	2	1	79.76	0.0237974	1.61036	UC	9055.57	5623.33	0.62098	L-lactate dehydrogenase B chain OS=Homo sapiens GN=LDHB PE=1 SV=2
CRIS3_HUMAN	3	3	167.36	0.0486726	1.68021	CD	1776.99	2985.71	1.68021	Cysteine-rich secretory protein 3 OS=Homo sapiens GN=CRISP3 PE=1 SV=1
CO9_HUMAN	17	17	1365.65	0.00457751	1.70282	UC	2.05125e+06	1.20462e+06	0.587261	Complement component C9 OS=Homo sapiens GN=C9 PE=1 SV=2
PLF4_HUMAN	4	2	371.95	0.013173	1.70431	UC	1.44025e+06	845063	0.586749	Platelet factor 4 OS=Homo sapiens GN=PF4 PE=1 SV=2
MYH9_HUMAN	3	3	172.61	0.0130658	1.7526	UC	14923.7	8515.2	0.570581	Myosin-9 OS=Homo sapiens GN=MYH9 PE=1 SV=4
MRCKB_HUMAN	2	2	54.8	0.017018	1.7771	CD	2.20197e+06	3.91311e+06	1.7771	Serine/threonine-protein kinase MRCK beta OS=Homo sapiens GN=CDC42BPB PE=1 SV=2
PF4V_HUMAN	3	1	242.8	0.00494056	1.87723	UC	57788.8	30784	0.532699	Platelet factor 4 variant OS=Homo sapiens GN=PF4V1 PE=1 SV=1
ADA10_HUMAN	4	4	185.45	0.0319715	2.06269	UC	51741.9	25084.7	0.484805	Disintegrin and metalloproteinase domain-containing protein 10 OS=Homo sapiens GN=ADAM10 PE=1 SV=1
COF1_HUMAN	3	3	185.46	0.0093988	2.21406	UC	28135.2	12707.5	0.451658	Cofilin-1 OS=Homo sapiens GN=CFL1 PE=1 SV=3
SORCN_HUMAN	5	4	257.27	0.00216681	2.37737	UC	44920.7	18895.2	0.420634	Sorcin OS=Homo sapiens GN=SRI PE=1 SV=1
SPB12_HUMAN	2	2	72.39	0.0189214	2.41258	CD	2369.66	5717	2.41258	Serpin B12 OS=Homo sapiens GN=SERPINB12 PE=1 SV=1
K2C71_HUMAN	4	1	191.06	0.0233508	2.63891	CD	4534.73	11966.8	2.63891	Keratin, type II cytoskeletal 71 OS=Homo sapiens GN=KRT71 PE=1 SV=3
ANXA7_HUMAN	3	3	198.56	0.0134253	2.73876	UC	60356.8	22038	0.365129	Annexin A7 OS=Homo sapiens GN=ANXA7 PE=1 SV=3
ANX11_HUMAN	2	2	121.55	0.000626793	3.40114	UC	50041.3	14713.1	0.294019	Annexin A11 OS=Homo sapiens GN=ANXA11 PE=1 SV=1
H2B1B_HUMAN;H2B1A_HUMAN	2	2	138.49	0.00300879	3.80159	UC	386403	101642	0.263048	Histone H2B type 1-B OS=Homo sapiens GN=HIST1H2BB PE=1 SV=2
PSA1_HUMAN	2	2	64.55	0.0229656	4.37125	UC	9481.69	2169.1	0.228767	Proteasome subunit alpha type-1 OS=Homo sapiens GN=PSMA1 PE=1 SV=1
