# Supplementary material for: Proteomic Profiling of Extracellular Vesicles in Inflammatory Bowel Diseases
Source: Int J Mol Sci. 2025 Jan 9;26(2):526. doi: 10.3390/ijms26020526 (PMC11765028; doi:10.3390/ijms26020526)
Supplement: Supplementary file 1 [file ijms-26-00526-s001.zip › Table S2. Differentially expressed serum EVs proteins between aUC, aCD and HC.xlsx]

## Sheet: aCD vs HC
Accession	Peptide count	Unique peptides	Confidence score	Anova (p)	Max fold change	Highest mean condition	AV HC	AV aCD	aCD/HC	Description
PSB1_HUMAN	2	2	159.09	0.0273907	1.52719	HC	87273.8	57146.7	0.654798	Proteasome subunit beta type-1 OS=Homo sapiens GN=PSMB1 PE=1 SV=2
VTNC_HUMAN	11	11	937.2	0.0111207	1.52835	HC	7.94895e+06	5.20098e+06	0.654298	Vitronectin OS=Homo sapiens GN=VTN PE=1 SV=1
CO3_HUMAN	103	102	9841.03	0.00668037	1.56604	HC	2.29577e+07	1.46597e+07	0.638553	Complement C3 OS=Homo sapiens GN=C3 PE=1 SV=2
LRP1_HUMAN	65	64	4351.12	0.000502111	1.5783	HC	840929	532806	0.633592	Prolow-density lipoprotein receptor-related protein 1 OS=Homo sapiens GN=LRP1 PE=1 SV=2
APOL1_HUMAN	11	11	1071.09	0.00491947	1.58849	aCD	2.52829e+06	4.01616e+06	1.58849	Apolipoprotein L1 OS=Homo sapiens GN=APOL1 PE=1 SV=5
FCN1_HUMAN	3	3	188.28	0.000420773	1.59812	aCD	116546	186255	1.59812	Ficolin-1 OS=Homo sapiens GN=FCN1 PE=1 SV=2
FCGBP_HUMAN	44	44	3428.36	0.025938	1.60043	HC	2.04669e+06	1.27884e+06	0.624833	IgGFc-binding protein OS=Homo sapiens GN=FCGBP PE=1 SV=3
ALBU_HUMAN	47	47	4242.16	6.39406e-05	1.61166	HC	3.76735e+07	2.33757e+07	0.62048	Serum albumin OS=Homo sapiens GN=ALB PE=1 SV=2
TCO1_HUMAN	3	3	187.69	0.0193945	1.62552	aCD	75973.4	123496	1.62552	Transcobalamin-1 OS=Homo sapiens GN=TCN1 PE=1 SV=2
HEMO_HUMAN	11	10	647.13	0.00628698	1.62744	HC	754406	463555	0.614463	Hemopexin OS=Homo sapiens GN=HPX PE=1 SV=2
APOD_HUMAN	3	3	166.29	0.000360308	1.65933	aCD	1.52318e+06	2.52745e+06	1.65933	Apolipoprotein D OS=Homo sapiens GN=APOD PE=1 SV=1
GELS_HUMAN	9	9	808.42	0.00332335	1.66842	HC	266962	160009	0.59937	Gelsolin OS=Homo sapiens GN=GSN PE=1 SV=1
K1C9_HUMAN	21	20	1540.73	0.0272481	1.68038	HC	824538	490686	0.595104	Keratin, type I cytoskeletal 9 OS=Homo sapiens GN=KRT9 PE=1 SV=3
IGHG4_HUMAN	10	5	697.86	0.00185209	1.71068	HC	1.73435e+06	1.01383e+06	0.584561	Ig gamma-4 chain C region OS=Homo sapiens GN=IGHG4 PE=1 SV=1
ARP3_HUMAN	3	3	120.49	0.00935722	1.72254	aCD	92038.4	158540	1.72254	Actin-related protein 3 OS=Homo sapiens GN=ACTR3 PE=1 SV=3
FCN2_HUMAN	7	7	768.02	0.0072632	1.73629	HC	4.11781e+06	2.37161e+06	0.57594	Ficolin-2 OS=Homo sapiens GN=FCN2 PE=1 SV=2
K1C10_HUMAN	26	22	2840.33	0.000858126	1.74482	HC	1.09717e+06	628818	0.573124	Keratin, type I cytoskeletal 10 OS=Homo sapiens GN=KRT10 PE=1 SV=6
KV401_HUMAN	2	2	115.76	0.0322197	1.75806	aCD	846250	1.48776e+06	1.75806	Ig kappa chain V-IV region OS=Homo sapiens GN=IGKV4-1 PE=1 SV=1
CO4A_HUMAN	86	3	7771.09	0.00601489	1.79341	HC	2.13573e+07	1.19088e+07	0.557598	Complement C4-A OS=Homo sapiens GN=C4A PE=1 SV=2
APOC3_HUMAN	2	2	163.73	0.00106296	1.79351	aCD	247763	444364	1.79351	Apolipoprotein C-III OS=Homo sapiens GN=APOC3 PE=1 SV=1
K22E_HUMAN	18	12	1296.02	0.000341761	1.79596	HC	295682	164637	0.556806	Keratin, type II cytoskeletal 2 epidermal OS=Homo sapiens GN=KRT2 PE=1 SV=2
CO4B_HUMAN	86	3	7890.67	0.00398495	1.84913	HC	3.64728e+07	1.97243e+07	0.540794	Complement C4-B OS=Homo sapiens GN=C4B PE=1 SV=2
OLFM4_HUMAN	4	4	318.45	0.0430476	1.87092	aCD	38129.7	71337.5	1.87092	Olfactomedin-4 OS=Homo sapiens GN=OLFM4 PE=1 SV=1
MUC5B_HUMAN	19	19	1136.68	0.00141706	1.89062	HC	73642.5	38951.5	0.528927	Mucin-5B OS=Homo sapiens GN=MUC5B PE=1 SV=3
A1AG1_HUMAN	6	4	453.92	7.02791e-05	1.91848	HC	1.5113e+06	787759	0.521245	Alpha-1-acid glycoprotein 1 OS=Homo sapiens GN=ORM1 PE=1 SV=1
FSTL1_HUMAN	3	3	134.18	0.00255182	1.92781	HC	20915	10849.1	0.518723	Follistatin-related protein 1 OS=Homo sapiens GN=FSTL1 PE=1 SV=1
PROP_HUMAN	5	5	289.36	0.000875299	1.93778	HC	207046	106847	0.516055	Properdin OS=Homo sapiens GN=CFP PE=1 SV=2
BPIB1_HUMAN	13	13	795.27	0.000689863	1.95346	HC	40682	20825.6	0.511913	BPI fold-containing family B member 1 OS=Homo sapiens GN=BPIFB1 PE=1 SV=1
SPB5_HUMAN	2	2	110.26	0.0241472	1.95631	HC	15266.2	7803.56	0.511166	Serpin B5 OS=Homo sapiens GN=SERPINB5 PE=1 SV=2
CO6_HUMAN	17	17	1098.55	0.0221151	2.0095	aCD	162690	326924	2.0095	Complement component C6 OS=Homo sapiens GN=C6 PE=1 SV=3
URP2_HUMAN	8	8	383.45	0.0195437	2.01742	HC	109611	54332.2	0.495683	Fermitin family homolog 3 OS=Homo sapiens GN=FERMT3 PE=1 SV=1
KPYM_HUMAN	5	5	287.07	0.011131	2.06871	HC	39841.8	19259.3	0.483393	Pyruvate kinase PKM OS=Homo sapiens GN=PKM PE=1 SV=4
CALL3_HUMAN	3	3	204.73	0.0375757	2.08465	HC	13340.8	6399.53	0.479696	Calmodulin-like protein 3 OS=Homo sapiens GN=CALML3 PE=1 SV=2
KV117_HUMAN	3	2	356.05	0.000718686	2.08987	aCD	25043.3	52337.4	2.08987	Ig kappa chain V-I region Scw OS=Homo sapiens PE=1 SV=1
THRB_HUMAN	24	23	2136.69	1.13379e-05	2.10171	HC	1.00411e+07	4.7776e+06	0.475804	Prothrombin OS=Homo sapiens GN=F2 PE=1 SV=2
APOA_HUMAN	15	14	899.64	0.0200748	2.10624	HC	1.23854e+06	588035	0.474779	Apolipoprotein(a) OS=Homo sapiens GN=LPA PE=1 SV=1
THIO_HUMAN	2	2	99.93	0.0370926	2.1144	aCD	18764.7	39676.2	2.1144	Thioredoxin OS=Homo sapiens GN=TXN PE=1 SV=3
HV206_HUMAN	2	2	114.33	0.000573588	2.17651	aCD	103275	224779	2.17651	Ig heavy chain V-II region WAH OS=Homo sapiens PE=1 SV=1
MASP1_HUMAN	17	16	1317.32	4.45098e-06	2.19432	HC	1.17594e+06	535903	0.455721	Mannan-binding lectin serine protease 1 OS=Homo sapiens GN=MASP1 PE=1 SV=3
ACTB_HUMAN	10	6	918.26	0.0336774	2.26945	HC	922984	406700	0.440636	Actin, cytoplasmic 1 OS=Homo sapiens GN=ACTB PE=1 SV=1
LBP_HUMAN	3	3	208.8	0.000128633	2.27997	aCD	59700.1	136114	2.27997	Lipopolysaccharide-binding protein OS=Homo sapiens GN=LBP PE=1 SV=3
H4_HUMAN	4	4	246.33	0.00128307	2.28364	HC	333788	146165	0.437897	Histone H4 OS=Homo sapiens GN=HIST1H4A PE=1 SV=2
COF1_HUMAN	3	3	185.46	0.0423987	2.29512	HC	29853.3	13007.3	0.435708	Cofilin-1 OS=Homo sapiens GN=CFL1 PE=1 SV=3
RAB1A_HUMAN	4	2	218.15	0.0162668	2.30759	HC	60039.1	26018.2	0.433353	Ras-related protein Rab-1A OS=Homo sapiens GN=RAB1A PE=1 SV=3
ECM1_HUMAN	11	11	577.21	3.02101e-06	2.39654	HC	546869	228191	0.417268	Extracellular matrix protein 1 OS=Homo sapiens GN=ECM1 PE=1 SV=2
S10A9_HUMAN	3	3	225.71	0.0031094	2.46766	HC	21230.2	8603.37	0.405243	Protein S100-A9 OS=Homo sapiens GN=S100A9 PE=1 SV=1
H2A1B_HUMAN;H2A1A_HUMAN	3	3	178.14	0.000570335	2.72748	HC	68713.6	25193.1	0.366639	Histone H2A type 1-B/E OS=Homo sapiens GN=HIST1H2AB PE=1 SV=2
CRP_HUMAN	2	2	154.94	0.0351048	2.73997	aCD	26960.6	73871.3	2.73997	C-reactive protein OS=Homo sapiens GN=CRP PE=1 SV=1
AMPN_HUMAN	17	15	968.88	0.0191885	2.75991	HC	411076	148946	0.362331	Aminopeptidase N OS=Homo sapiens GN=ANPEP PE=1 SV=4
F13A_HUMAN	8	8	483.44	3.38506e-10	2.79556	HC	408971	146293	0.35771	Coagulation factor XIII A chain OS=Homo sapiens GN=F13A1 PE=1 SV=4
HBB_HUMAN	10	5	1068.71	0.0092911	2.79621	HC	7.17456e+06	2.56582e+06	0.357627	Hemoglobin subunit beta OS=Homo sapiens GN=HBB PE=1 SV=2
TPP2_HUMAN	11	11	513.57	0.00488598	2.98966	HC	86285.7	28861.4	0.334486	Tripeptidyl-peptidase 2 OS=Homo sapiens GN=TPP2 PE=1 SV=4
SAA2_HUMAN	2	1	148.51	2.81567e-05	3.02772	aCD	525.153	1590.02	3.02772	Serum amyloid A-2 protein OS=Homo sapiens GN=SAA2 PE=1 SV=1
MRCKB_HUMAN	2	2	54.8	3.05269e-05	3.35452	aCD	1.02158e+06	3.42692e+06	3.35452	Serine/threonine-protein kinase MRCK beta OS=Homo sapiens GN=CDC42BPB PE=1 SV=2
HBA_HUMAN	7	7	539.67	0.0399406	3.4648	HC	6.50575e+06	1.87767e+06	0.288617	Hemoglobin subunit alpha OS=Homo sapiens GN=HBA1 PE=1 SV=2
H2B1B_HUMAN;H2B1A_HUMAN	2	2	138.49	2.24362e-06	3.8752	HC	263993	68123.7	0.258051	Histone H2B type 1-B OS=Homo sapiens GN=HIST1H2BB PE=1 SV=2
B3AT_HUMAN	4	4	217.29	0.00112997	5.14713	HC	209879	40775.8	0.194283	Band 3 anion transport protein OS=Homo sapiens GN=SLC4A1 PE=1 SV=3
PLSL_HUMAN	4	4	177.54	0.000235687	7.1536	HC	23114.7	3231.2	0.13979	Plastin-2 OS=Homo sapiens GN=LCP1 PE=1 SV=6

## Sheet: aUC vs HC
Accession	Peptide count	Unique peptides	Confidence score	Anova (p)	Max fold change	Highest mean condition	AV HC	AV aUC	aUC/HC	Description
DMBT1_HUMAN	9	9	514.34	0.0108926	1.53016	HC	86366.4	56442.6	0.653525	Deleted in malignant brain tumors 1 protein OS=Homo sapiens GN=DMBT1 PE=1 SV=2
FHR5_HUMAN	4	3	230.65	0.00845273	1.53475	aUC	60062.6	92180.8	1.53475	Complement factor H-related protein 5 OS=Homo sapiens GN=CFHR5 PE=1 SV=1
ALBU_HUMAN	47	47	4242.16	0.00046253	1.5572	HC	3.76735e+07	2.41932e+07	0.642179	Serum albumin OS=Homo sapiens GN=ALB PE=1 SV=2
BPIB1_HUMAN	13	13	795.27	0.0461126	1.58854	HC	40682	25609.8	0.629511	BPI fold-containing family B member 1 OS=Homo sapiens GN=BPIFB1 PE=1 SV=1
FCN1_HUMAN	3	3	188.28	0.000680763	1.61406	aUC	116546	188112	1.61406	Ficolin-1 OS=Homo sapiens GN=FCN1 PE=1 SV=2
VINC_HUMAN	2	2	83.66	0.0320301	1.66425	aUC	13679.4	22766	1.66425	Vinculin OS=Homo sapiens GN=VCL PE=1 SV=4
CXCL7_HUMAN	3	2	211.52	0.00256937	1.67583	HC	47778.5	28510.3	0.596718	Platelet basic protein OS=Homo sapiens GN=PPBP PE=1 SV=3
CHLE_HUMAN	2	2	117.21	0.00077236	1.69132	HC	195879	115814	0.591253	Cholinesterase OS=Homo sapiens GN=BCHE PE=1 SV=1
K1C10_HUMAN	26	22	2840.33	0.00167823	1.73417	HC	1.09717e+06	632682	0.576646	Keratin, type I cytoskeletal 10 OS=Homo sapiens GN=KRT10 PE=1 SV=6
AACT_HUMAN	4	4	272.64	0.00110127	1.73904	aUC	159885	278047	1.73904	Alpha-1-antichymotrypsin OS=Homo sapiens GN=SERPINA3 PE=1 SV=2
PROP_HUMAN	5	5	289.36	0.00402225	1.77446	HC	207046	116682	0.563553	Properdin OS=Homo sapiens GN=CFP PE=1 SV=2
APOA_HUMAN	15	14	899.64	0.0459693	1.80857	HC	1.23854e+06	684819	0.552923	Apolipoprotein(a) OS=Homo sapiens GN=LPA PE=1 SV=1
LRP1B_HUMAN	2	1	63.9	0.00381988	1.81378	aUC	3773.32	6843.96	1.81378	Low-density lipoprotein receptor-related protein 1B OS=Homo sapiens GN=LRP1B PE=1 SV=2
HV206_HUMAN	2	2	114.33	0.0120323	1.85387	aUC	103275	191458	1.85387	Ig heavy chain V-II region WAH OS=Homo sapiens PE=1 SV=1
MASP1_HUMAN	17	16	1317.32	0.000490807	1.86163	HC	1.17594e+06	631675	0.537164	Mannan-binding lectin serine protease 1 OS=Homo sapiens GN=MASP1 PE=1 SV=3
K22E_HUMAN	18	12	1296.02	0.000993313	1.88617	HC	295682	156763	0.530175	Keratin, type II cytoskeletal 2 epidermal OS=Homo sapiens GN=KRT2 PE=1 SV=2
CALL3_HUMAN	3	3	204.73	0.0385132	1.92705	HC	13340.8	6922.93	0.518929	Calmodulin-like protein 3 OS=Homo sapiens GN=CALML3 PE=1 SV=2
HPT_HUMAN	22	10	2017.94	0.0220121	1.92944	aUC	9.42974e+06	1.81942e+07	1.92944	Haptoglobin OS=Homo sapiens GN=HP PE=1 SV=1
POF1B_HUMAN	3	3	183.2	0.029522	2.28323	HC	6327.44	2771.27	0.437976	Protein POF1B OS=Homo sapiens GN=POF1B PE=1 SV=3
CO6_HUMAN	17	17	1098.55	0.000206831	2.40117	aUC	162690	390646	2.40117	Complement component C6 OS=Homo sapiens GN=C6 PE=1 SV=3
OLFM4_HUMAN	4	4	318.45	0.00279587	2.54527	aUC	38129.7	97050.4	2.54527	Olfactomedin-4 OS=Homo sapiens GN=OLFM4 PE=1 SV=1
F13A_HUMAN	8	8	483.44	3.81741e-07	2.55215	HC	408971	160246	0.391826	Coagulation factor XIII A chain OS=Homo sapiens GN=F13A1 PE=1 SV=4
SPB5_HUMAN	2	2	110.26	0.00454829	2.62447	HC	15266.2	5816.87	0.381029	Serpin B5 OS=Homo sapiens GN=SERPINB5 PE=1 SV=2
ECM1_HUMAN	11	11	577.21	9.41043e-07	2.64559	HC	546869	206709	0.377987	Extracellular matrix protein 1 OS=Homo sapiens GN=ECM1 PE=1 SV=2
CO9_HUMAN	17	17	1365.65	6.06394e-05	2.68675	aUC	821860	2.20813e+06	2.68675	Complement component C9 OS=Homo sapiens GN=C9 PE=1 SV=2
TPP2_HUMAN	11	11	513.57	0.00122721	3.41361	HC	86285.7	25277	0.292945	Tripeptidyl-peptidase 2 OS=Homo sapiens GN=TPP2 PE=1 SV=4
PSA1_HUMAN	2	2	64.55	0.0204492	3.83851	aUC	4372.03	16782.1	3.83851	Proteasome subunit alpha type-1 OS=Homo sapiens GN=PSMA1 PE=1 SV=1
CRP_HUMAN	2	2	154.94	0.000746252	4.34756	aUC	26960.6	117213	4.34756	C-reactive protein OS=Homo sapiens GN=CRP PE=1 SV=1
LBP_HUMAN	3	3	208.8	0.00270317	5.4579	aUC	59700.1	325837	5.4579	Lipopolysaccharide-binding protein OS=Homo sapiens GN=LBP PE=1 SV=3
SAA1_HUMAN	3	2	178.71	5.18441e-05	6.35482	aUC	21604.5	137293	6.35482	Serum amyloid A-1 protein OS=Homo sapiens GN=SAA1 PE=1 SV=1
SAA2_HUMAN	2	1	148.51	1.16614e-06	13.5386	aUC	525.153	7109.82	13.5386	Serum amyloid A-2 protein OS=Homo sapiens GN=SAA2 PE=1 SV=1
